# Supplementary material for: Functional Immunonutraceutical Supplementation Enhances Humoral and Innate Immune Dynamics in a Controlled Immune-Challenge Rabbit Model
Source: Nutrients. 2026 Jun 10;18(12):1872. doi: 10.3390/nu18121872 (PMC13305565; doi:10.3390/nu18121872)
Supplement: Supplementary file 1 [file nutrients-18-01872-s001.zip]

Archive with 1 entries (1 files):
- nutrients-4321434-supplementary.pdf
